# Supplementary material for: Reduced Synaptophysin-like 2 (MG29/SYPL2) Levels Mimic Age-Related Alterations in Skeletal Muscle Calcium Homeostasis and Lipid Signaling
Source: Biomolecules. 2026 Jul 4;16(7):988. doi: 10.3390/biom16070988 (PMC13406257; doi:10.3390/biom16070988)
Supplement: Supplementary file 1 [file biomolecules-16-00988-s001.zip]

Archive with 1 entries (1 files):
- biomolecules-4353779-supplementary.pdf
